# Supplementary material for: Subacute PM2.5 Exposure Induces Hepatic Insulin Resistance Through Inflammation and Oxidative Stress
Source: Int J Mol Sci. 2025 Jan 19;26(2):812. doi: 10.3390/ijms26020812 (PMC11766349; doi:10.3390/ijms26020812)
Supplement: Supplementary file 1 [file ijms-26-00812-s001.zip]

Archive with 1 entries (1 files):
- ijms-3394477-supplementary.pdf
